# Supplementary material for: Flagellar point mutation causes social aggregation in laboratory-adapted Bacillus subtilis under conditions that promote swimming
Source: J Bacteriol. 2024 Sep 9;206(10):e00199-24. doi: 10.1128/jb.00199-24 (PMC11500573; doi:10.1128/jb.00199-24)
Supplement: Supplemental data — Mutations identified using Geneious for aggregating lab-adapted strains compared to the ancestral strain. [file jb.00199-24-s0002.xlsx]

## Sheet: 7-3
Name	position	Maximum	Length	Change	Coverage	Polymorphism.Type	Variant.Frequency	Variant.Nucleotide.s.	Amino.Acid.Change	CDS.Position	Codon.Change	gene	product	Protein.Effect	ID
GGGAAACGGTTGGCC	4053259	4053258	0	+GGGAAACGGTTGGCC	107 -> 110	Insertion	96.3% -> 96.4%	GGGAAACGGTTGGCC	R -> RPTVSR	101	AGG -> AGG,CCA,ACC,GTT,TCC,CGG	deoR	DNA-binding transcriptional repressor DeoR	Insertion	4053259_GGGAAACGGTTGGCC
T	3635139	3635139	1	C -> T	55	SNP (transition)	1	T	A -> T	775	GCT -> ACT	hag	flagellin Hag	Substitution	3635139_T
G	3253632	3253632	1	T -> G	54	SNP (transversion)	1	G	K -> T	2222	AAG -> ACG	comP	two-component system sensor histidine kinase ComP	Substitution	3253632_G
T	3253628	3253628	1	C -> T	54	SNP (transition)	1	T		2226	GAG -> GAA	comP	two-component system sensor histidine kinase ComP	None	3253628_T
G	3253627	3253626	0	+G	47	Insertion	1	G		2228		comP	two-component system sensor histidine kinase ComP	Frame Shift	3253627_G
TTGGCCTGTGCCAAG	3253610	3253624	11	ATCTAAAGCCCTGAC -> TTGGCCTGTGCCAAG	37 -> 47	Substitution	92.5% -> 97.4%	TTGGCCTGTGCCAAG	VRALD -> LGTGQ	2230	GTC,AGG,GCT,TTA,GAT -> CTT,GGC,ACA,GGC,CAA	comP	two-component system sensor histidine kinase ComP	Substitution	3253610_TTGGCCTGTGCCAAG
AAAAGA	3253603	3253608	6	GGCGCC -> AAAAGA	20 -> 36	Substitution	1	AAAAGA	GRL -> VFF	2246	GGG,CGC,CTT -> GTC,TTT,TTT	comP	two-component system sensor histidine kinase ComP	Substitution	3253603_AAAAGA
TTTAT	3253598	3253600	3	CCG -> TTTAT	16 -> 18	Insertion	1	TTTAT		2254		comP	two-component system sensor histidine kinase ComP	Frame Shift	3253598_TTTAT
C	3253595	3253595	1	A -> C	15	SNP (transversion)	1	C	I -> M	2259	ATT -> ATG	comP	two-component system sensor histidine kinase ComP	Substitution	3253595_C
CT	3253589	3253590	2	TG -> CT	17	Substitution	0.882	CT	T -> K	2264	ACA -> AAG	comP	two-component system sensor histidine kinase ComP	Substitution	3253589_CT
C	3253583	3253583	1	T -> C	15	SNP (transition)	0.8	C		2271	GAA -> GAG	comP	two-component system sensor histidine kinase ComP	None	3253583_C
TA	3253581	3253582	2	CC -> TA	15	Substitution	0.8	TA		2272		comP	two-component system sensor histidine kinase ComP	Truncation	3253581_TA
T	3253574	3253574	1	G -> T	13	SNP (transversion)	1	T		2280	GGC -> GGA	comP	two-component system sensor histidine kinase ComP	None	3253574_T
T	3253571	3253571	1	A -> T	18	SNP (transversion)	0.5	T	F -> L	2283	TTT -> TTA	comP	two-component system sensor histidine kinase ComP	Substitution	3253571_T
TCC	3253571	3253573	3	AAA -> TCC	13 -> 18	Substitution	50.0% -> 69.2%	TCC	F -> G	2281	TTT -> GGA	comP	two-component system sensor histidine kinase ComP	Substitution	3253571_TCC
G	3253568	3253568	1	C -> G	18	SNP (transversion)	0.5	G	K -> N	2286	AAG -> AAC	comP	two-component system sensor histidine kinase ComP	Substitution	3253568_G
T	3253568	3253568	1	C -> T	18	SNP (transition)	0.5	T		2286	AAG -> AAA	comP	two-component system sensor histidine kinase ComP	None	3253568_T
G	3253567	3253567	1	C -> G	18	SNP (transversion)	0.5	G	A -> P	2287	GCT -> CCT	comP	two-component system sensor histidine kinase ComP	Substitution	3253567_G
TCA	3253565	3253567	3	AGC -> TCA	18 -> 19	Substitution	50.0% -> 52.6%	TCA		2287		comP	two-component system sensor histidine kinase ComP	Truncation	3253565_TCA
TG	3253562	3253563	2	AT -> TG	17	Substitution	0.588	TG	D -> A	2291	GAT -> GCA	comP	two-component system sensor histidine kinase ComP	Substitution	3253562_TG
ATGGAA	3253556	3253561	4	TTCAAT -> ATGGAA	17 -> 18	Substitution	50.0% -> 52.9%	ATGGAA	IE -> FH	2293	ATT,GAA -> TTC,CAT	comP	two-component system sensor histidine kinase ComP	Substitution	3253556_ATGGAA
CCATGCTC	3253548	3253555	7	AATTCGAT -> CCATGCTC	15 -> 22	Substitution	68.8% -> 100.0%	CCATGCTC	IEL -> EHG	2299	ATC,GAA,TTG -> GAG,CAT,GGG	comP	two-component system sensor histidine kinase ComP	Substitution	3253548_CCATGCTC
AGC	3253544	3253546	3	TTA -> AGC	18 -> 19	Substitution	1	AGC		2308		comP	two-component system sensor histidine kinase ComP	Extension	3253544_AGC
GCCAGA	3253537	3253542	6	AAATCC -> GCCAGA	19	Substitution	0.947	GCCAGA		NA					3253537_GCCAGA
A	3253534	3253534	1	T -> A	19	SNP (transversion)	0.947	A		NA					3253534_A
T	2662163	2662163	1	C -> T	141	SNP (transition)	0.532	T		1041	GCC -> GCT	yqcG	LXG family T7SS effector endonuclease toxin YqcG	None	2662163_T
T	2662158	2662158	1	C -> T	142	SNP (transition)	0.535	T	H -> Y	1036	CAT -> TAT	yqcG	LXG family T7SS effector endonuclease toxin YqcG	Substitution	2662158_T
A	2662151	2662151	1	G -> A	147	SNP (transition)	0.524	A		1029	AAG -> AAA	yqcG	LXG family T7SS effector endonuclease toxin YqcG	None	2662151_A
A	2662133	2662133	1	T -> A	146	SNP (transversion)	0.555	A	D -> E	1011	GAT -> GAA	yqcG	LXG family T7SS effector endonuclease toxin YqcG	Substitution	2662133_A
A	2662130	2662130	1	C -> A	146	SNP (transversion)	0.555	A		1008	CTC -> CTA	yqcG	LXG family T7SS effector endonuclease toxin YqcG	None	2662130_A
C	2662127	2662127	1	T -> C	143	SNP (transition)	0.566	C		1005	GCT -> GCC	yqcG	LXG family T7SS effector endonuclease toxin YqcG	None	2662127_C
A	2662121	2662121	1	C -> A	140	SNP (transversion)	0.579	A	D -> E	999	GAC -> GAA	yqcG	LXG family T7SS effector endonuclease toxin YqcG	Substitution	2662121_A
C	2662118	2662118	1	A -> C	140	SNP (transversion)	0.586	C		996	GCA -> GCC	yqcG	LXG family T7SS effector endonuclease toxin YqcG	None	2662118_C
GGC	2662098	2662100	2	AGT -> GGC	182	Substitution	52.2% -> 52.7%	GGC	S -> G	976	AGT -> GGC	yqcG	LXG family T7SS effector endonuclease toxin YqcG	Substitution	2662098_GGC
T	2662078	2662078	1	G -> T	170	SNP (transversion)	0.524	T	G -> V	956	GGA -> GTA	yqcG	LXG family T7SS effector endonuclease toxin YqcG	Substitution	2662078_T
T	2661980	2661980	1	C -> T	178	SNP (transition)	0.506	T		858	GGC -> GGT	yqcG	LXG family T7SS effector endonuclease toxin YqcG	None	2661980_T
A	2661974	2661974	1	T -> A	181	SNP (transversion)	0.508	A		852	GTT -> GTA	yqcG	LXG family T7SS effector endonuclease toxin YqcG	None	2661974_A
C	2661968	2661968	1	T -> C	206	SNP (transition)	0.51	C		846	GAT -> GAC	yqcG	LXG family T7SS effector endonuclease toxin YqcG	None	2661968_C
A	2661962	2661962	1	G -> A	172	SNP (transition)	0.61	A		840	GGG -> GGA	yqcG	LXG family T7SS effector endonuclease toxin YqcG	None	2661962_A
A	2661893	2661893	1	T -> A	167	SNP (transversion)	0.545	A		771	TCT -> TCA	yqcG	LXG family T7SS effector endonuclease toxin YqcG	None	2661893_A
A	2661158	2661158	1	G -> A	102	SNP (transition)	0.51	A		36	GAG -> GAA	yqcG	LXG family T7SS effector endonuclease toxin YqcG	None	2661158_A
CAAC	2277142	2277145	3	AAGT -> CAAC	89 -> 91	Substitution	52.7% -> 52.8%	CAAC		309	GAA,CTT -> GAG,TTG	yokI	ribonuclease YeeF family protein	None	2277142_CAAC
A	2277139	2277139	1	T -> A	89	SNP (transversion)	0.528	A		315	GTA -> GTT	yokI	ribonuclease YeeF family protein	None	2277139_A
ATTA	2277130	2277133	3	GTAT -> ATTA	85 -> 87	Substitution	54.0% -> 55.3%	ATTA	AY -> AN	321	GCA,TAC -> GCT,AAT	yokI	ribonuclease YeeF family protein	Substitution	2277130_ATTA
A	2277127	2277127	1	T -> A	85	SNP (transversion)	0.553	A		327	ACA -> ACT	yokI	ribonuclease YeeF family protein	None	2277127_A
C	2277118	2277118	1	T -> C	83	SNP (transition)	0.554	C		336	AAA -> AAG	yokI	ribonuclease YeeF family protein	None	2277118_C
A	1712997	1712997	1	T -> A	81	SNP (transversion)	1	A	M -> K	152	ATG -> AAG	cheA	chemotaxis protein CheA	Substitution	1712997_A
T	1391579	1391578	0	(T)7 -> (T)8	106	Insertion (tandem repeat)	1	T		97		thiU	HMP/thiamine ABC transporter substrate-binding protein ThiU	Frame Shift	1391579_T
A	632071	632071	1	G -> A	130	SNP (transition)	1	A		222	CCG -> CCA	manA	mannose-6-phosphate isomerase, class I	None	632071_A

## Sheet: 7-5
Name	Minimum	Maximum	Length	Change	Coverage	Polymorphism.Type	Variant.Frequency	Variant.Nucleotide.s.	Amino.Acid.Change	CDS.Position	Codon.Change	gene	product	Protein.Effect	ID
GGGAAACGGTTGGCC	4053259	4053258	0	#NAME?	191 -> 197	Insertion	94.2% -> 94.4%	GGGAAACGGTTGGCC	R -> RPTVSR	101	AGG -> AGG,CCA,ACC,GTT,TCC,CGG	deoR	DNA-binding transcriptional repressor DeoR	Insertion	4053259_GGGAAACGGTTGGCC
T	3635139	3635139	1	C -> T	117	SNP (transition)	0.991	T	A -> T	775	GCT -> ACT	hag	flagellin Hag	Substitution	3635139_T
G	3253632	3253632	1	T -> G	70	SNP (transversion)	0.986	G	K -> T	2222	AAG -> ACG	comP	two-component system sensor histidine kinase ComP	Substitution	3253632_G
T	3253628	3253628	1	C -> T	68	SNP (transition)	1	T		2226	GAG -> GAA	comP	two-component system sensor histidine kinase ComP	None	3253628_T
AAGTCG	3253621	3253626	6	TGACTC -> AAGTCG	56	Substitution	0.982	AAGTCG	RVR -> TTW	2228	AGA,GTC,AGG -> ACG,ACT,TGG	comP	two-component system sensor histidine kinase ComP	Substitution	3253621_AAGTCG
ACTTGGCCTGTG	3253607	3253618	11	CCCATCTAAAGC -> ACTTGGCCTGTG	32 -> 52	Substitution	98.0% -> 100.0%	ACTTGGCCTGTG	ALDG -> HRPS	2236	GCT,TTA,GAT,GGG -> CAC,AGG,CCA,AGT	comP	two-component system sensor histidine kinase ComP	Substitution	3253607_ACTTGGCCTGTG
AAA	3253603	3253605	3	GGC -> AAA	18	Substitution	0.944	AAA	RL -> LF	2249	CGC,CTT -> CTT,TTT	comP	two-component system sensor histidine kinase ComP	Substitution	3253603_AAA
ATA	3253598	3253600	3	CCG -> ATA	21	Substitution	0.81	ATA	R -> Y	2254	CGG -> TAT	comP	two-component system sensor histidine kinase ComP	Substitution	3253598_ATA
CATTT	3253592	3253596	5	TTCAA -> CATTT	22 -> 27	Substitution	55.6% -> 77.3%	CATTT	IE -> KM	2258	ATT,GAA -> AAA,ATG	comP	two-component system sensor histidine kinase ComP	Substitution	3253592_CATTT
C	3253591	3253591	1	T -> C	25	SNP (transition)	0.52	C	T -> A	2263	ACA -> GCA	comP	two-component system sensor histidine kinase ComP	Substitution	3253591_C
CC	3253588	3253589	2	TT -> CC	29	Substitution	55.2% -> 62.1%	CC	TS -> TG	2265	ACA,AGT -> ACG,GGT	comP	two-component system sensor histidine kinase ComP	Substitution	3253588_CC
GATCAA	3253580	3253585	6	TCCTTC -> GATCAA	24 -> 26	Substitution	73.1% -> 79.2%	GATCAA	EG -> LI	2269	GAA,GGA -> TTG,ATC	comP	two-component system sensor histidine kinase ComP	Substitution	3253580_GATCAA
TTTTTT	3253571	3253576	6	AAAGCC -> TTTTTT	24 -> 29	Substitution	82.8% -> 100.0%	TTTTTT	GF -> KK	2278	GGC,TTT -> AAA,AAA	comP	two-component system sensor histidine kinase ComP	Substitution	3253571_TTTTTT
GCTCAGTA	3253562	3253569	8	ATCAGCCT -> GCTCAGTA	25 -> 31	Substitution	88.0% -> 90.3%	GCTCAGTA	KAD -> ILS	2285	AAG,GCT,GAT -> ATA,CTG,AGC	comP	two-component system sensor histidine kinase ComP	Substitution	3253562_GCTCAGTA
GG	3253557	3253558	2	TC -> GG	36 -> 39	Substitution	1	GG	E -> P	2296	GAA -> CCA	comP	two-component system sensor histidine kinase ComP	Substitution	3253557_GG
TCA	3253553	3253555	3	GAT -> TCA	39 -> 40	Substitution	94.9% -> 95.0%	TCA		2299		comP	two-component system sensor histidine kinase ComP	Truncation	3253553_TCA
G	3253551	3253551	1	T -> G	49	SNP (transversion)	1	G	E -> A	2303	GAA -> GCA	comP	two-component system sensor histidine kinase ComP	Substitution	3253551_G
C	3253548	3253548	1	A -> C	49	SNP (transversion)	1	C	L -> W	2306	TTG -> TGG	comP	two-component system sensor histidine kinase ComP	Substitution	3253548_C
GCC	3253544	3253546	3	TTA -> GCC	49	Substitution	1	GCC		2308		comP	two-component system sensor histidine kinase ComP	Extension	3253544_GCC
GAA	3253540	3253542	3	TCC -> GAA	49	Substitution	0.98	GAA		NA					3253540_GAA
GCC	3253537	3253538	2	AA -> GCC	49	Insertion	0.959	GCC		NA					3253537_GCC
A	3253534	3253534	1	T -> A	50	SNP (transversion)	1	A		NA					3253534_A
A	1712997	1712997	1	T -> A	139	SNP (transversion)	0.993	A	M -> K	152	ATG -> AAG	cheA	chemotaxis protein CheA	Substitution	1712997_A
T	1391579	1391578	0	(T)7 -> (T)8	136	Insertion (tandem repeat)	1	T		97		thiU	HMP/thiamine ABC transporter substrate-binding protein ThiU	Frame Shift	1391579_T
A	632071	632071	1	G -> A	151	SNP (transition)	1	A		222	CCG -> CCA	manA	mannose-6-phosphate isomerase, class I	None	632071_A

## Sheet: 7-7
Name	Minimum	Maximum	Length	Change	Coverage	Polymorphism.Type	Variant.Frequency	Variant.Nucleotide.s.	Amino.Acid.Change	CDS.Position	Codon.Change	gene	product	Protein.Effect	ID
GGGAAACGGTTGGCC	4053259	4053258	0	+GGGAAACGGTTGGCC	176 -> 186	Insertion	97.8% -> 98.3%	GGGAAACGGTTGGCC	R -> RPTVSR	101	AGG -> AGG,CCA,ACC,GTT,TCC,CGG	deoR	DNA-binding transcriptional repressor DeoR	Insertion	4053259_GGGAAACGGTTGGCC
A	3999205	3999205	1	T -> A	23	SNP (transversion)	1	A		NA					3999205_A
G	3999203	3999203	1	T -> G	23	SNP (transversion)	1	G		NA					3999203_G
T	3999201	3999201	1	G -> T	23	SNP (transversion)	1	T		NA					3999201_T
TG	3999196	3999197	2	AA -> TG	11	Substitution	1	TG		NA					3999196_TG
G	3999191	3999191	1	T -> G	8	SNP (transversion)	1	G		NA					3999191_G
TC	3999188	3999189	2	AT -> TC	7	Substitution	1	TC		NA					3999188_TC
A	3999181	3999181	1	T -> A	5	SNP (transversion)	1	A		NA					3999181_A
T	3997920	3997920	1	C -> T	5	SNP (transition)	1	T		NA					3997920_T
A	3997916	3997916	1	G -> A	5	SNP (transition)	1	A		NA					3997916_A
A	3997911	3997911	1	C -> A	10	SNP (transversion)	1	A		NA					3997911_A
GC	3997906	3997905	0	+GC	14	Insertion	1	GC		NA					3997906_GC
AT	3997903	3997904	2	CG -> AT	14 -> 16	Substitution	1	AT		NA					3997903_AT
A	3997900	3997900	1	T -> A	16	SNP (transversion)	1	A		NA					3997900_A
G	3997897	3997897	1	A -> G	16	SNP (transition)	1	G		NA					3997897_G
T	3997893	3997893	1	A -> T	19	SNP (transversion)	1	T		NA					3997893_T
	3997869	3997870	2	-CA	27	Deletion	1			NA					3997869_
GC	3997846	3997847	2	AT -> GC	45	Substitution	1	GC		NA					3997846_GC
T	3635139	3635139	1	C -> T	134	SNP (transition)	1	T	A -> T	775	GCT -> ACT	hag	flagellin Hag	Substitution	3635139_T
G	3253632	3253632	1	T -> G	74	SNP (transversion)	1	G	K -> T	2222	AAG -> ACG	comP	two-component system sensor histidine kinase ComP	Substitution	3253632_G
T	3253628	3253628	1	C -> T	71	SNP (transition)	1	T		2226	GAG -> GAA	comP	two-component system sensor histidine kinase ComP	None	3253628_T
G	3253627	3253626	0	+G	65	Insertion	1	G		2228		comP	two-component system sensor histidine kinase ComP	Frame Shift	3253627_G
TTGGCCTGTGCCAAG	3253610	3253624	11	ATCTAAAGCCCTGAC -> TTGGCCTGTGCCAAG	37 -> 64	Substitution	95.0% -> 97.7%	TTGGCCTGTGCCAAG	VRALD -> LGTGQ	2230	GTC,AGG,GCT,TTA,GAT -> CTT,GGC,ACA,GGC,CAA	comP	two-component system sensor histidine kinase ComP	Substitution	3253610_TTGGCCTGTGCCAAG
AAAAGA	3253603	3253608	6	GGCGCC -> AAAAGA	19 -> 36	Substitution	94.7% -> 97.2%	AAAAGA	GRL -> VFF	2246	GGG,CGC,CTT -> GTC,TTT,TTT	comP	two-component system sensor histidine kinase ComP	Substitution	3253603_AAAAGA
TTTAT	3253598	3253600	3	CCG -> TTTAT	18 -> 19	Insertion	1	TTTAT		2254		comP	two-component system sensor histidine kinase ComP	Frame Shift	3253598_TTTAT
C	3253595	3253595	1	A -> C	22	SNP (transversion)	1	C	I -> M	2259	ATT -> ATG	comP	two-component system sensor histidine kinase ComP	Substitution	3253595_C
CT	3253589	3253590	2	TG -> CT	21 -> 22	Substitution	63.6% -> 66.7%	CT	T -> K	2264	ACA -> AAG	comP	two-component system sensor histidine kinase ComP	Substitution	3253589_CT
C	3253584	3253584	1	T -> C	16	SNP (transition)	0.5	C	E -> G	2270	GAA -> GGA	comP	two-component system sensor histidine kinase ComP	Substitution	3253584_C
C	3253583	3253583	1	T -> C	16	SNP (transition)	0.5	C		2271	GAA -> GAG	comP	two-component system sensor histidine kinase ComP	None	3253583_C
GA	3253581	3253582	2	CC -> GA	16 -> 17	Substitution	52.9% -> 56.3%	GA	G -> S	2272	GGA -> TCA	comP	two-component system sensor histidine kinase ComP	Substitution	3253581_GA
TCAGTATTTTTTTC	3253565	3253578	13	AGCCTTAAAGCCCT -> TCAGTATTTTTTTC	14 -> 18	Substitution	56.3% -> 85.7%	TCAGTATTTTTTTC		2276		comP	two-component system sensor histidine kinase ComP	Truncation	3253565_TCAGTATTTTTTTC
CCATGCTCATGGAATG	3253548	3253563	13	AATTCGATTTCAATAT -> CCATGCTCATGGAATG	18 -> 35	Substitution	72.2% -> 91.4%	CCATGCTCATGGAATG	DIEIEL -> AFHEHG	2291	GAT,ATT,GAA,ATC,GAA,TTG -> GCA,TTC,CAT,GAG,CAT,GGG	comP	two-component system sensor histidine kinase ComP	Substitution	3253548_CCATGCTCATGGAATG
AGC	3253544	3253546	3	TTA -> AGC	35	Substitution	1	AGC		2308		comP	two-component system sensor histidine kinase ComP	Extension	3253544_AGC
GCCAGA	3253537	3253542	6	AAATCC -> GCCAGA	35 -> 36	Substitution	97.1% -> 97.2%	GCCAGA		NA					3253537_GCCAGA
A	3253534	3253534	1	T -> A	36	SNP (transversion)	1	A		NA					3253534_A
	2806281	2806281	1	(A)8 -> (A)7	107	Deletion (tandem repeat)	1			NA					2806281_
A	2662133	2662133	1	T -> A	227	SNP (transversion)	0.502	A	D -> E	1011	GAT -> GAA	yqcG	LXG family T7SS effector endonuclease toxin YqcG	Substitution	2662133_A
A	2662130	2662130	1	C -> A	224	SNP (transversion)	0.513	A		1008	CTC -> CTA	yqcG	LXG family T7SS effector endonuclease toxin YqcG	None	2662130_A
C	2662127	2662127	1	T -> C	224	SNP (transition)	0.513	C		1005	GCT -> GCC	yqcG	LXG family T7SS effector endonuclease toxin YqcG	None	2662127_C
A	2662121	2662121	1	C -> A	215	SNP (transversion)	0.535	A	D -> E	999	GAC -> GAA	yqcG	LXG family T7SS effector endonuclease toxin YqcG	Substitution	2662121_A
C	2662118	2662118	1	A -> C	218	SNP (transversion)	0.528	C		996	GCA -> GCC	yqcG	LXG family T7SS effector endonuclease toxin YqcG	None	2662118_C
CA	2662106	2662107	2	AT -> CA	230 -> 243	Substitution	50.0% -> 52.7%	CA	AL -> AM	984	GCA,TTG -> GCC,ATG	yqcG	LXG family T7SS effector endonuclease toxin YqcG	Substitution	2662106_CA
GGC	2662098	2662100	2	AGT -> GGC	232 -> 234	Substitution	55.1% -> 55.6%	GGC	S -> G	976	AGT -> GGC	yqcG	LXG family T7SS effector endonuclease toxin YqcG	Substitution	2662098_GGC
T	2662078	2662078	1	G -> T	215	SNP (transversion)	0.577	T	G -> V	956	GGA -> GTA	yqcG	LXG family T7SS effector endonuclease toxin YqcG	Substitution	2662078_T
GG	2662069	2662070	2	CT -> GG	197	Substitution	0.508	GG	A -> G	947	GCT -> GGG	yqcG	LXG family T7SS effector endonuclease toxin YqcG	Substitution	2662069_GG
C	2662058	2662058	1	A -> C	191	SNP (transversion)	0.534	C		936	GCA -> GCC	yqcG	LXG family T7SS effector endonuclease toxin YqcG	None	2662058_C
G	2662049	2662049	1	A -> G	214	SNP (transition)	0.551	G		927	GTA -> GTG	yqcG	LXG family T7SS effector endonuclease toxin YqcG	None	2662049_G
A	2662046	2662046	1	C -> A	219	SNP (transversion)	0.562	A		924	ATC -> ATA	yqcG	LXG family T7SS effector endonuclease toxin YqcG	None	2662046_A
TGTT	2662037	2662040	3	CATC -> TGTT	242 -> 249	Substitution	50.2% -> 54.1%	TGTT	YI -> YV	915	TAC,ATC -> TAT,GTT	yqcG	LXG family T7SS effector endonuclease toxin YqcG	Substitution	2662037_TGTT
T	2662034	2662034	1	A -> T	244	SNP (transversion)	0.508	T		912	GGA -> GGT	yqcG	LXG family T7SS effector endonuclease toxin YqcG	None	2662034_T
A	2662028	2662028	1	G -> A	234	SNP (transition)	0.517	A		906	GCG -> GCA	yqcG	LXG family T7SS effector endonuclease toxin YqcG	None	2662028_A
A	2662010	2662010	1	T -> A	220	SNP (transversion)	0.518	A		888	GCT -> GCA	yqcG	LXG family T7SS effector endonuclease toxin YqcG	None	2662010_A
A	2662007	2662007	1	C -> A	226	SNP (transversion)	0.527	A		885	GTC -> GTA	yqcG	LXG family T7SS effector endonuclease toxin YqcG	None	2662007_A
T	2662004	2662004	1	G -> T	229	SNP (transversion)	0.537	T		882	CGG -> CGT	yqcG	LXG family T7SS effector endonuclease toxin YqcG	None	2662004_T
C	2661998	2661998	1	A -> C	221	SNP (transversion)	0.507	C		876	GGA -> GGC	yqcG	LXG family T7SS effector endonuclease toxin YqcG	None	2661998_C
AA	2661994	2661995	2	CT -> AA	217 -> 219	Substitution	0.502	AA	A -> E	872	GCT -> GAA	yqcG	LXG family T7SS effector endonuclease toxin YqcG	Substitution	2661994_AA
A	2661992	2661992	1	T -> A	216	SNP (transversion)	0.509	A		870	ACT -> ACA	yqcG	LXG family T7SS effector endonuclease toxin YqcG	None	2661992_A
TTG	2661987	2661989	2	CTA -> TTG	208 -> 210	Substitution	53.4% -> 53.8%	TTG		865	CTA -> TTG	yqcG	LXG family T7SS effector endonuclease toxin YqcG	None	2661987_TTG
T	2661980	2661980	1	C -> T	219	SNP (transition)	0.548	T		858	GGC -> GGT	yqcG	LXG family T7SS effector endonuclease toxin YqcG	None	2661980_T
A	2661974	2661974	1	T -> A	223	SNP (transversion)	0.561	A		852	GTT -> GTA	yqcG	LXG family T7SS effector endonuclease toxin YqcG	None	2661974_A
C	2661968	2661968	1	T -> C	256	SNP (transition)	0.59	C		846	GAT -> GAC	yqcG	LXG family T7SS effector endonuclease toxin YqcG	None	2661968_C
A	2661962	2661962	1	G -> A	233	SNP (transition)	0.652	A		840	GGG -> GGA	yqcG	LXG family T7SS effector endonuclease toxin YqcG	None	2661962_A
ACA	2661891	2661893	2	TCT -> ACA	219 -> 236	Substitution	53.4% -> 58.4%	ACA	S -> T	769	TCT -> ACA	yqcG	LXG family T7SS effector endonuclease toxin YqcG	Substitution	2661891_ACA
C	2661884	2661884	1	T -> C	194	SNP (transition)	0.572	C		762	TAT -> TAC	yqcG	LXG family T7SS effector endonuclease toxin YqcG	None	2661884_C
TCGC	2661872	2661875	3	CAGA -> TCGC	192	Substitution	0.542	TCGC		750	AAC,AGA -> AAT,CGC	yqcG	LXG family T7SS effector endonuclease toxin YqcG	None	2661872_TCGC
AA	2661868	2661869	2	CG -> AA	196 -> 197	Substitution	52.8% -> 53.1%	AA	A -> E	746	GCG -> GAA	yqcG	LXG family T7SS effector endonuclease toxin YqcG	Substitution	2661868_AA
G	2661863	2661863	1	A -> G	199	SNP (transition)	0.518	G		741	GAA -> GAG	yqcG	LXG family T7SS effector endonuclease toxin YqcG	None	2661863_G
G	1981579	1981579	1	A -> G	111	SNP (transition)	1	G		1002	GAT -> GAC	ppsC	plipastatin non-ribosomal peptide synthetase PpsC	None	1981579_G
A	1712997	1712997	1	T -> A	74	SNP (transversion)	1	A	M -> K	152	ATG -> AAG	cheA	chemotaxis protein CheA	Substitution	1712997_A
T	1391579	1391578	0	(T)7 -> (T)8	127	Insertion (tandem repeat)	1	T		97		thiU	HMP/thiamine ABC transporter substrate-binding protein ThiU	Frame Shift	1391579_T
A	632071	632071	1	G -> A	182	SNP (transition)	0.995	A		222	CCG -> CCA	manA	mannose-6-phosphate isomerase, class I	None	632071_A

## Sheet: 7-9
Name	Minimum	Maximum	Length	Change	Coverage	Polymorphism.Type	Variant.Frequency	Variant.Nucleotide.s.	Amino.Acid.Change	CDS.Position	Codon.Change	gene	product	Protein.Effect	ID
T	4087451	4087451	1	C -> T	188	SNP (transition)	0.511	T		612	CGC -> CGT		hypothetical protein	None	4087451_T
C	4087448	4087448	1	T -> C	207	SNP (transition)	0.541	C		609	ATT -> ATC		hypothetical protein	None	4087448_C
TATC	4087442	4087445	3	ATTG -> TATC	210	Substitution	0.533	TATC	AL -> AI	603	GCA,TTG -> GCT,ATC		hypothetical protein	Substitution	4087442_TATC
T	4087439	4087439	1	C -> T	210	SNP (transition)	0.533	T		600	ATC -> ATT		hypothetical protein	None	4087439_T
GGGAAACGGTTGGCC	4053259	4053258	0	+GGGAAACGGTTGGCC	156 -> 162	Insertion	98.7% -> 98.8%	GGGAAACGGTTGGCC	R -> RPTVSR	101	AGG -> AGG,CCA,ACC,GTT,TCC,CGG	deoR	DNA-binding transcriptional repressor DeoR	Insertion	4053259_GGGAAACGGTTGGCC
T	3635139	3635139	1	C -> T	124	SNP (transition)	1	T	A -> T	775	GCT -> ACT	hag	flagellin Hag	Substitution	3635139_T
G	3253632	3253632	1	T -> G	78	SNP (transversion)	1	G	K -> T	2222	AAG -> ACG	comP	two-component system sensor histidine kinase ComP	Substitution	3253632_G
T	3253628	3253628	1	C -> T	77	SNP (transition)	0.987	T		2226	GAG -> GAA	comP	two-component system sensor histidine kinase ComP	None	3253628_T
G	3253627	3253626	0	#NAME?	72	Insertion	0.986	G		2228		comP	two-component system sensor histidine kinase ComP	Frame Shift	3253627_G
TTGGCCTGTGCCAAG	3253610	3253624	11	ATCTAAAGCCCTGAC -> TTGGCCTGTGCCAAG	47 -> 71	Substitution	91.0% -> 95.3%	TTGGCCTGTGCCAAG	VRALD -> LGTGQ	2230	GTC,AGG,GCT,TTA,GAT -> CTT,GGC,ACA,GGC,CAA	comP	two-component system sensor histidine kinase ComP	Substitution	3253610_TTGGCCTGTGCCAAG
AAAAGA	3253603	3253608	6	GGCGCC -> AAAAGA	32 -> 46	Substitution	1	AAAAGA	GRL -> VFF	2246	GGG,CGC,CTT -> GTC,TTT,TTT	comP	two-component system sensor histidine kinase ComP	Substitution	3253603_AAAAGA
TTTAT	3253598	3253600	3	CCG -> TTTAT	27 -> 32	Insertion	96.3% -> 96.9%	TTTAT		2254		comP	two-component system sensor histidine kinase ComP	Frame Shift	3253598_TTTAT
C	3253595	3253595	1	A -> C	25	SNP (transversion)	1	C	I -> M	2259	ATT -> ATG	comP	two-component system sensor histidine kinase ComP	Substitution	3253595_C
CT	3253589	3253590	2	TG -> CT	24 -> 25	Substitution	87.5% -> 88.0%	CT	T -> K	2264	ACA -> AAG	comP	two-component system sensor histidine kinase ComP	Substitution	3253589_CT
C	3253583	3253583	1	T -> C	18	SNP (transition)	0.833	C		2271	GAA -> GAG	comP	two-component system sensor histidine kinase ComP	None	3253583_C
TA	3253581	3253582	2	CC -> TA	18	Substitution	0.833	TA		2272		comP	two-component system sensor histidine kinase ComP	Truncation	3253581_TA
T	3253574	3253574	1	G -> T	17	SNP (transversion)	1	T		2280	GGC -> GGA	comP	two-component system sensor histidine kinase ComP	None	3253574_T
TCC	3253571	3253573	3	AAA -> TCC	17 -> 19	Substitution	57.9% -> 64.7%	TCC	F -> G	2281	TTT -> GGA	comP	two-component system sensor histidine kinase ComP	Substitution	3253571_TCC
TCAG	3253565	3253568	4	AGCC -> TCAG	20 -> 23	Substitution	52.2% -> 60.0%	TCAG		2286		comP	two-component system sensor histidine kinase ComP	Truncation	3253565_TCAG
TG	3253562	3253563	2	AT -> TG	21	Substitution	0.619	TG	D -> A	2291	GAT -> GCA	comP	two-component system sensor histidine kinase ComP	Substitution	3253562_TG
ATGGAA	3253556	3253561	4	TTCAAT -> ATGGAA	23 -> 25	Substitution	65.2% -> 68.0%	ATGGAA	IE -> FH	2293	ATT,GAA -> TTC,CAT	comP	two-component system sensor histidine kinase ComP	Substitution	3253556_ATGGAA
CCATGCTC	3253548	3253555	7	AATTCGAT -> CCATGCTC	25 -> 36	Substitution	68.0% -> 93.8%	CCATGCTC	IEL -> EHG	2299	ATC,GAA,TTG -> GAG,CAT,GGG	comP	two-component system sensor histidine kinase ComP	Substitution	3253548_CCATGCTC
AGC	3253544	3253546	3	TTA -> AGC	30	Substitution	1	AGC		2308		comP	two-component system sensor histidine kinase ComP	Extension	3253544_AGC
GCCAGA	3253537	3253542	6	AAATCC -> GCCAGA	30 -> 31	Substitution	93.3% -> 93.5%	GCCAGA		NA					3253537_GCCAGA
A	3253534	3253534	1	T -> A	32	SNP (transversion)	1	A		NA					3253534_A
	2806281	2806281	1	(A)8 -> (A)7	116	Deletion (tandem repeat)	1			NA					2806281_
A	2662133	2662133	1	T -> A	158	SNP (transversion)	0.513	A	D -> E	1011	GAT -> GAA	yqcG	LXG family T7SS effector endonuclease toxin YqcG	Substitution	2662133_A
A	2662130	2662130	1	C -> A	158	SNP (transversion)	0.513	A		1008	CTC -> CTA	yqcG	LXG family T7SS effector endonuclease toxin YqcG	None	2662130_A
C	2662127	2662127	1	T -> C	155	SNP (transition)	0.523	C		1005	GCT -> GCC	yqcG	LXG family T7SS effector endonuclease toxin YqcG	None	2662127_C
A	2662121	2662121	1	C -> A	149	SNP (transversion)	0.544	A	D -> E	999	GAC -> GAA	yqcG	LXG family T7SS effector endonuclease toxin YqcG	Substitution	2662121_A
C	2662118	2662118	1	A -> C	149	SNP (transversion)	0.544	C		996	GCA -> GCC	yqcG	LXG family T7SS effector endonuclease toxin YqcG	None	2662118_C
GGC	2662098	2662100	2	AGT -> GGC	177 -> 178	Substitution	51.7% -> 52.0%	GGC	S -> G	976	AGT -> GGC	yqcG	LXG family T7SS effector endonuclease toxin YqcG	Substitution	2662098_GGC
T	2662078	2662078	1	G -> T	169	SNP (transversion)	0.538	T	G -> V	956	GGA -> GTA	yqcG	LXG family T7SS effector endonuclease toxin YqcG	Substitution	2662078_T
A	2661962	2661962	1	G -> A	182	SNP (transition)	0.555	A		840	GGG -> GGA	yqcG	LXG family T7SS effector endonuclease toxin YqcG	None	2661962_A
AAA	2661174	2661176	2	CAG -> AAA	176 -> 181	Substitution	50.0% -> 50.3%	AAA	Q -> K	52	CAG -> AAA	yqcG	LXG family T7SS effector endonuclease toxin YqcG	Substitution	2661174_AAA
A	1712997	1712997	1	T -> A	72	SNP (transversion)	1	A	M -> K	152	ATG -> AAG	cheA	chemotaxis protein CheA	Substitution	1712997_A
T	1391579	1391578	0	(T)7 -> (T)8	89	Insertion (tandem repeat)	1	T		97		thiU	HMP/thiamine ABC transporter substrate-binding protein ThiU	Frame Shift	1391579_T
A	632071	632071	1	G -> A	119	SNP (transition)	0.992	A		222	CCG -> CCA	manA	mannose-6-phosphate isomerase, class I	None	632071_A

## Sheet: 9-4
Name	Minimum	Maximum	Length	Change	Coverage	Polymorphism.Type	Variant.Frequency	Variant.Nucleotide.s.	Amino.Acid.Change	CDS.Position	Codon.Change	gene	product	Protein.Effect	ID
T	3635139	3635139	1	C -> T	125	SNP (transition)	1	T	A -> T	775	GCT -> ACT	hag	flagellin Hag	Substitution	3635139_T
	3254740	3254740	1	(A)8 -> (A)7	128	Deletion (tandem repeat)	1			1114		comP	two-component system sensor histidine kinase ComP	Frame Shift	3254740_
	2982539	2982539	1	(T)10 -> (T)9	90	Deletion (tandem repeat)	0.989			NA					2982539_
C	2661968	2661968	1	T -> C	319	SNP (transition)	0.52	C		846	GAT -> GAC	yqcG	LXG family T7SS effector endonuclease toxin YqcG	None	2661968_C
A	2661962	2661962	1	G -> A	286	SNP (transition)	0.584	A		840	GGG -> GGA	yqcG	LXG family T7SS effector endonuclease toxin YqcG	None	2661962_A
A	2661893	2661893	1	T -> A	246	SNP (transversion)	0.549	A		771	TCT -> TCA	yqcG	LXG family T7SS effector endonuclease toxin YqcG	None	2661893_A
AAA	2661174	2661176	2	CAG -> AAA	244 -> 245	Substitution	51.4% -> 51.6%	AAA	Q -> K	52	CAG -> AAA	yqcG	LXG family T7SS effector endonuclease toxin YqcG	Substitution	2661174_AAA
T	2661167	2661167	1	G -> T	234	SNP (transversion)	0.513	T	K -> N	45	AAG -> AAT	yqcG	LXG family T7SS effector endonuclease toxin YqcG	Substitution	2661167_T
A	2661161	2661161	1	T -> A	216	SNP (transversion)	0.505	A		39	GCT -> GCA	yqcG	LXG family T7SS effector endonuclease toxin YqcG	None	2661161_A
A	2661158	2661158	1	G -> A	218	SNP (transition)	0.5	A		36	GAG -> GAA	yqcG	LXG family T7SS effector endonuclease toxin YqcG	None	2661158_A
G	2277210	2277210	1	A -> G	118	SNP (transition)	0.5	G	S -> P	244	TCT -> CCT	yokI	ribonuclease YeeF family protein	Substitution	2277210_G
C	2277206	2277206	1	G -> C	123	SNP (transversion)	0.52	C	A -> G	248	GCA -> GGA	yokI	ribonuclease YeeF family protein	Substitution	2277206_C
C	2277199	2277199	1	A -> C	142	SNP (transversion)	0.5	C		255	CTT -> CTG	yokI	ribonuclease YeeF family protein	None	2277199_C
TAAG	2277184	2277187	3	CATC -> TAAG	158 -> 161	Substitution	63.4% -> 64.6%	TAAG	KM -> NL	267	AAG,ATG -> AAC,TTA	yokI	ribonuclease YeeF family protein	Substitution	2277184_TAAG
C	2277166	2277166	1	T -> C	192	SNP (transition)	0.63	C		288	GAA -> GAG	yokI	ribonuclease YeeF family protein	None	2277166_C
CAAC	2277142	2277145	3	AAGT -> CAAC	173 -> 182	Substitution	63.1% -> 65.4%	CAAC		309	GAA,CTT -> GAG,TTG	yokI	ribonuclease YeeF family protein	None	2277142_CAAC
A	2277139	2277139	1	T -> A	176	SNP (transversion)	0.636	A		315	GTA -> GTT	yokI	ribonuclease YeeF family protein	None	2277139_A
ATTA	2277130	2277133	3	GTAT -> ATTA	183	Substitution	0.612	ATTA	AY -> AN	321	GCA,TAC -> GCT,AAT	yokI	ribonuclease YeeF family protein	Substitution	2277130_ATTA
A	2277127	2277127	1	T -> A	183	SNP (transversion)	0.612	A		327	ACA -> ACT	yokI	ribonuclease YeeF family protein	None	2277127_A
CC	2277117	2277118	2	AT -> CC	181 -> 183	Substitution	60.7% -> 61.3%	CC	KS -> KA	336	AAA,TCC -> AAG,GCC	yokI	ribonuclease YeeF family protein	Substitution	2277117_CC
G	2277112	2277112	1	A -> G	181	SNP (transition)	0.613	G		342	ATT -> ATC	yokI	ribonuclease YeeF family protein	None	2277112_G
G	2277088	2277088	1	C -> G	155	SNP (transversion)	0.535	G	M -> I	366	ATG -> ATC	yokI	ribonuclease YeeF family protein	Substitution	2277088_G
T	2126458	2126458	1	A -> T	104	SNP (transversion)	1	T		NA					2126458_T
AA	1716277	1716276	0	(AA)2 -> (AA)3	100	Insertion (tandem repeat)	1	AA		277		cheD	chemoreceptor glutamine deamidase CheD	Frame Shift	1716277_AA
C	1694562	1694562	1	T -> C	113	SNP (transition)	1	C	L -> S	413	TTG -> TCG	fliG	flagellar motor switch protein FliG	Substitution	1694562_C
	490637	490637	1	(T)17 -> (T)16	110	Deletion (tandem repeat)	0.745			153			hypothetical protein	Frame Shift	490637_
